# Supplementary material for: Understanding Calmodulin Variants Affecting Calcium-Dependent Inactivation of L-Type Calcium Channels through Whole-Cell Simulation of the Cardiac Ventricular Myocyte
Source: Biomolecules. 2022 Dec 29;13(1):72. doi: 10.3390/biom13010072 (PMC9855640; doi:10.3390/biom13010072)
Supplement: Supplementary file 1 [file biomolecules-13-00072-s001.zip]

Archive with 100 entries (95 files):
- ECC_GPU_Sun_LCCmodel_normal/fort.22
- ECC_GPU_Sun_LCCmodel_normal/LCC_Markov.conf
- ECC_GPU_Sun_LCCmodel_normal/LCC_Markov_Mahajan2008.conf
- ECC_GPU_Sun_LCCmodel_normal/LCC_Markov_Morotti2012.conf
- ECC_GPU_Sun_LCCmodel_normal/LCC_Markov_Sun2000.conf
- ECC_GPU_Sun_LCCmodel_normal/LCC_Markov_Sun2000_5state.conf
- ECC_GPU_Sun_LCCmodel_normal/LCC_Markov_Williams_7state.conf
- ECC_GPU_Sun_LCCmodel_normal/LCC_Markov_Williams_7state_newalgorithm.conf
- ECC_GPU_Sun_LCCmodel_normal/library_Fermi/
- ECC_GPU_Sun_LCCmodel_normal/library_Fermi/libmycudart.so
- ECC_GPU_Sun_LCCmodel_normal/library_Fermi/libreduction.so
- ECC_GPU_Sun_LCCmodel_normal/library_Fermi/libsaru.so
- ECC_GPU_Sun_LCCmodel_normal/library_Kepler/
- ECC_GPU_Sun_LCCmodel_normal/library_Kepler/libmycudart.so
- ECC_GPU_Sun_LCCmodel_normal/library_Kepler/libreduction.so
- ECC_GPU_Sun_LCCmodel_normal/library_Kepler/libsaru.so
- ECC_GPU_Sun_LCCmodel_normal/log_file.txt
- ECC_GPU_Sun_LCCmodel_normal/macro.h_test
- ECC_GPU_Sun_LCCmodel_normal/macro.h_tested
- ECC_GPU_Sun_LCCmodel_normal/Makefile
- ECC_GPU_Sun_LCCmodel_normal/objs/
- ECC_GPU_Sun_LCCmodel_normal/parameters1.conf
- ECC_GPU_Sun_LCCmodel_normal/readme.txt
- ECC_GPU_Sun_LCCmodel_normal/RYR_Markov.conf
- ECC_GPU_Sun_LCCmodel_normal/RYR_Markov_Williams2012.conf
- ECC_GPU_Sun_LCCmodel_normal/src/
- ECC_GPU_Sun_LCCmodel_normal/src/.emacs.desktop
- ECC_GPU_Sun_LCCmodel_normal/src/cuda_interop.f95
- ECC_GPU_Sun_LCCmodel_normal/src/cudart_utility.cpp
- ECC_GPU_Sun_LCCmodel_normal/src/cudpp.f95
- ECC_GPU_Sun_LCCmodel_normal/src/cudpp.h
- ECC_GPU_Sun_LCCmodel_normal/src/data_ecc.f95
- ECC_GPU_Sun_LCCmodel_normal/src/data_ecc_gpu.f95
- ECC_GPU_Sun_LCCmodel_normal/src/data_global.f95
- ECC_GPU_Sun_LCCmodel_normal/src/data_global.f95_bk
- ECC_GPU_Sun_LCCmodel_normal/src/dp_args.inc
- ECC_GPU_Sun_LCCmodel_normal/src/ecc_gpu_utility.f95
- ECC_GPU_Sun_LCCmodel_normal/src/ecc_gpu_utility.f95.orig
- ECC_GPU_Sun_LCCmodel_normal/src/ecc_gpu_utility.f95_check_massCa_viaSL
- ECC_GPU_Sun_LCCmodel_normal/src/ecc_gpu_utility.f95_full
- ECC_GPU_Sun_LCCmodel_normal/src/error_codes.f95
- ECC_GPU_Sun_LCCmodel_normal/src/hdf5_utility.f95
- ECC_GPU_Sun_LCCmodel_normal/src/iso_c_utilities.f95
- ECC_GPU_Sun_LCCmodel_normal/src/m_inspar.f95
- ECC_GPU_Sun_LCCmodel_normal/src/macro.h
- ECC_GPU_Sun_LCCmodel_normal/src/main.f95
- ECC_GPU_Sun_LCCmodel_normal/src/makeKs_utility.f95
- ECC_GPU_Sun_LCCmodel_normal/src/math_utility.f95
- ECC_GPU_Sun_LCCmodel_normal/src/matrix_utility.f95
- ECC_GPU_Sun_LCCmodel_normal/src/old_codes.txt
- ECC_GPU_Sun_LCCmodel_normal/src/opengl_kinds.f95
- ECC_GPU_Sun_LCCmodel_normal/src/orderpack-2.0/
- ECC_GPU_Sun_LCCmodel_normal/src/orderpack-2.0/ctrper.f90
- ECC_GPU_Sun_LCCmodel_normal/src/orderpack-2.0/fndnth.f90
- ECC_GPU_Sun_LCCmodel_normal/src/orderpack-2.0/follow.f90
- ECC_GPU_Sun_LCCmodel_normal/src/orderpack-2.0/givcor.f90
- ECC_GPU_Sun_LCCmodel_normal/src/orderpack-2.0/index.html
- ECC_GPU_Sun_LCCmodel_normal/src/orderpack-2.0/indmed.f90
- ECC_GPU_Sun_LCCmodel_normal/src/orderpack-2.0/indnth.f90
- ECC_GPU_Sun_LCCmodel_normal/src/orderpack-2.0/inssor.f90
- ECC_GPU_Sun_LCCmodel_normal/src/orderpack-2.0/interfaces.f90
- ECC_GPU_Sun_LCCmodel_normal/src/orderpack-2.0/m_inspar.f95
- ECC_GPU_Sun_LCCmodel_normal/src/orderpack-2.0/mrgref.f90
- ECC_GPU_Sun_LCCmodel_normal/src/orderpack-2.0/mrgrnk.f90
- ECC_GPU_Sun_LCCmodel_normal/src/orderpack-2.0/mulcnt.f90
- ECC_GPU_Sun_LCCmodel_normal/src/orderpack-2.0/news.html
- ECC_GPU_Sun_LCCmodel_normal/src/orderpack-2.0/orderpack.f90
- ECC_GPU_Sun_LCCmodel_normal/src/orderpack-2.0/refpar.f90
- ECC_GPU_Sun_LCCmodel_normal/src/orderpack-2.0/refsor.f90
- ECC_GPU_Sun_LCCmodel_normal/src/orderpack-2.0/rinpar.f90
- ECC_GPU_Sun_LCCmodel_normal/src/orderpack-2.0/rnkpar.f90
- ECC_GPU_Sun_LCCmodel_normal/src/orderpack-2.0/sort7.f90
- ECC_GPU_Sun_LCCmodel_normal/src/orderpack-2.0/tstvalnth.f90
- ECC_GPU_Sun_LCCmodel_normal/src/orderpack-2.0/uniinv.f90
- ECC_GPU_Sun_LCCmodel_normal/src/orderpack-2.0/unipar.f90
- ECC_GPU_Sun_LCCmodel_normal/src/orderpack-2.0/unirnk.f90
- ECC_GPU_Sun_LCCmodel_normal/src/orderpack-2.0/unista.f90
- ECC_GPU_Sun_LCCmodel_normal/src/orderpack-2.0/valmed.f90
- ECC_GPU_Sun_LCCmodel_normal/src/orderpack-2.0/valnth.f90
- ECC_GPU_Sun_LCCmodel_normal/src/precisioninfo.f95
- ECC_GPU_Sun_LCCmodel_normal/src/rand_utility.f95
- ECC_GPU_Sun_LCCmodel_normal/src/reduction.cpp
- ECC_GPU_Sun_LCCmodel_normal/src/reduction.h
- ECC_GPU_Sun_LCCmodel_normal/src/reduction_kernel.cu
- ECC_GPU_Sun_LCCmodel_normal/src/saruprngCUDA.cu
- ECC_GPU_Sun_LCCmodel_normal/src/saruprngCUDA.h
- ECC_GPU_Sun_LCCmodel_normal/src/TAGS
- ECC_GPU_Sun_LCCmodel_normal/src/Update_LCC_Mahajan2008.inc
- ECC_GPU_Sun_LCCmodel_normal/src/Update_LCC_Morotti2012.inc
- ECC_GPU_Sun_LCCmodel_normal/src/Update_LCC_Sun2000.inc
- ECC_GPU_Sun_LCCmodel_normal/src/Update_LCC_Williams2013.inc
- ECC_GPU_Sun_LCCmodel_normal/src/Vclamp_method1.inc
- ECC_GPU_Sun_LCCmodel_normal/src/Vclamp_method2.inc
- ECC_GPU_Sun_LCCmodel_normal/src/Vclamp_method3.inc
- ECC_GPU_Sun_LCCmodel_normal/src/Vclamp_method3_LCC_Sun2000.inc
- ECC_GPU_Sun_LCCmodel_normal/src/Vclamp_method3_LCC_Williams2013.inc
- ECC_GPU_Sun_LCCmodel_normal/src/Vclamp_method4.inc
- ECC_GPU_Sun_LCCmodel_normal/src/Vclamp_method5.inc
- ECC_GPU_Sun_LCCmodel_normal/src/Vm_dependent.inc
- ECC_GPU_Sun_LCCmodel_normal/test_1Hz.conf
