# Supplementary material for: Understanding Calmodulin Variants Affecting Calcium-Dependent Inactivation of L-Type Calcium Channels through Whole-Cell Simulation of the Cardiac Ventricular Myocyte
Source: Biomolecules. 2022 Dec 29;13(1):72. doi: 10.3390/biom13010072 (PMC9855640; doi:10.3390/biom13010072)
Supplement: Supplementary file 1 [file biomolecules-13-00072-s001.zip › ECC_GPU_Sun_LCCmodel_normal/log_file.txt]

 parameter file: parameters.conf
  We use SUN2000 strategy: _SUN_STRATEGY
  CaCM_initial:    2.0748123E-03 (uM); k+/k- =     24.00000000000000         238.0000000000000
  eta_LCC:     2.000000000000000      ; eta_CaCM is:     3.000000000000000
  The 'old' and 'new' RESCALED single channel Pdhpr:    1.3372357142857143E-015   1.3372357142857143E-015
   ./ecc_gpu
  There are             3  devices
  We use device ID             0
  start init_Simulation()
  Resting
  WARNING: Need to reduce dt for exact calculation
   -- use fixed-seed:        207621
  start init_Fluo()
  No Dyes (Fluo)
  ++end init_Fluo()
  Mode 7 (HDF2)
