# Supplementary material for: Understanding Calmodulin Variants Affecting Calcium-Dependent Inactivation of L-Type Calcium Channels through Whole-Cell Simulation of the Cardiac Ventricular Myocyte
Source: Biomolecules. 2022 Dec 29;13(1):72. doi: 10.3390/biom13010072 (PMC9855640; doi:10.3390/biom13010072)
Supplement: Supplementary file 1 [file biomolecules-13-00072-s001.zip › ECC_GPU_Sun_LCCmodel_normal/parameters1.conf]

# Convention:
#   - first line are skipped
#   - comment start with #
#   - first 14 columns are for numbers
#     only a single digit before decimal point
#     a dot is required
#   - old value, line start with ##
#   - optional value, line start with #
#   - heading title, line start and end with ###


1.00000d+00   rand flag (0=use clock,1=use seed)
2.07621d+05   rand seed
2.00d4        num_records_per_chunk (HDF5 only) !use with 20,000 CRU

### release site configuration ###
#5.0d2         N  (number of release site)  
2.0d4
4.9d1         nR (number of RyR/release site)
7.0d0         nL (number of DHPR/release site)
   

### simulation settings ###
#-8.467d1      V_rest, mV (cmyo=0.10)
-8.499d1        (V_rest (cmyo=0.09)
#-0.000d1      
+1.00d1       V_stim (triggered voltage) mV
#-4.00d1      
-6.51890d0    I_stim (triggered current) uA/cm^2
#0.00000d0
0.0d0         t_start (time start) [sec]
0.10d1        t_end   (time end) [sec]
0.0d0         do I/O at first_beat ?? (0=No / 1=Yes)
0.100d1       duration I/O last_beats [sec]
0.100d1       duration spark analysis (counting from the end of simulation) [sec]
0.0d0         write_restart_file (0=No / 1=Yes)

1.0d-8        dt_LB [sec]
1.0d-6        dt_UB [sec]
1.0d-1        t_V_stim_start [sec]
2.0d-1        t_V_stim_duration [sec]
5.0d-2        t_I_stim_start [sec]
5.0d-3        t_I_stim_duration [sec]
#removed: 2.0d0         Hz (num. of stimulus per second)
1.000d0       BCL (sec) basic cycle length 
#0.1250d0
0.5d-3        output_interval (how often data I/O) sec

### initial condition ###
1.02d4        Na_i [uM]
#1.5d4
1.43720d5     K_i  [uM]
#1.00000d-01   Ca_myo  [uM]
0.9500000d-01 
1.03247d+03   Ca_nsr  [uM]
#2.0d3
### constant ###
9.6485d4      F (Faraday)  [C/mol]
8.314d3       R (universal gas) [mJ mol-1 K-1]
3.10d2        T (temperature) [K]
1.4d5         Na_o (ion concentration) [uM]
1.8d3         Ca_o uM
#2.5d3
5.4d3         K_o  uM

### volume [pL] ### based on Vcell = 36(pL)
1.80d1        V_myo_T [pL]  (50%)
#2.0d1
1.152d0       V_nsr_T [pL] (3.2%)
#1.600d-1      V_jsr_T [pL] (0.3%)
2.000d-1      V_jsr_T [pL] (0.3%)
2.17d-2        V_ds_T [pL]
#2.37d-2
### buffering parameters ###
0.1d0         beta_ds   (buffering fraction)
1.0d0         beta_nsr
#1.23000d+02   B_myoT (total buffer concentration) [uM]
#1.23000d+02   B_myoT (total buffer concentration) [uM]
1.40000d+02
1.40000d+04   B_jsrT [uM]
9.60000d-01   Km_myo   [uM]
6.38000d+02   Km_jsr   [uM]
1.40000d+02   B_htrpnT   #Total troponin conc. (uM)
2.37000d+00   kon_htrpn  #troponin Ca on rate (1/(uM*s))
#3.90d1
3.20000d-02   koff_htrpn #troponin Ca off rate (1/s)
#2.0d1
2.400d1       B_CaM   #calmodulin
#2.400d1       kon_CaM
1.00d2
#2.3800d2      koff_CaM
3.80d1
#1.1240d3      B_SL   # SL buffer  !! Sobie's paper  1124.0[uM]
#0.50d2
2.00d2
1.1500d2      kon_SL
1.000d3       koff_SL
#4.700d1       B_SR   # SR buffers
8.0d1
#1.00d2        kon_SR
1.1500d2
#0.0001d-1
#1.150d2       koff_SR
1.00d2
### Calcium diffusion (velocity) ###
#1.8d0         v_refill_T
2.4d0
2.5d2         v_efflux_T
0.0d0         v_leak
5.64279d1     v_ryr_T (based on 7x7 cluster) [1/sec] (0.2pA)
#1.00000d2
#5.078890d1      (0.18pA)
#4.908890d1      (0.17?pA)
#4.79673d1      (0.17pA)
#4.51457d1      (0.16pA)
#4.23209134d1   (0.15pA)
5.0d-2        prcent_ryr-nj 
1.0d-1        prcent_dhpr-nj

### SERCA parameters ###
#1.50d2        Ap  [uM]
2.20d2
0.88d3        Kp_myo [uM]
1.90d3        Kp_nsr [uM]

### Membrane conductance parameters ###
5.3000d-4     g_bCa   mS/uF (use with cmyo=0.09)
1.8d1         g_Na
0.2d0         g_K1
4.21d-2       g_Kss 
0.0798d0      g_Ktof
6.29d-2       g_Ktos
1.0666d-4     g_bNa
1.380d-7      g_bK
#1.534d-4      Am (cell surface), cm^2
1.780d-4      Am (cell surface), cm^2
1.0d0         Csc (specific membrane capacitance) uF/cm^2

### PMCA and NCX rates ###
#0.75d0        I_pmca_bar, uA/uF
0.1d0
#1.0d3         I_ncx_bar
0.75d3
0.88d0        I_NaK_bar
2.2d0         eta RyR (hill coefficient)
#2.3d0           (more stabilizing ryr at rest)
2.00000d+00   eta LCC
0.0714d0      Ej (a*) (7x7 RyR cluster)
#-9.20000d-01  Ecc
-1.02200d-00  Ecc
#-8.50000d-01  Eoo
-1.45000d-00  Eoo
0.5000d0      eta_CO (partition factor for energy from C->O), i.e. 1-eta_CO = partition factor for energy from O->C
2.30000d-04   k_jsr0   uM^-1
2.00000d-02   k_jsr1   unitless
2.00000d+00   Vtheta_dhpr
6.5000d+00    sigma_V_dhpr
0.00000d+00   V_theta2
0.00000d+00   V_sigma2

############### SPATIAL DATA ###############
# cell size (um)
1.00d2        x_length
2.00d1        y_length
1.80d1        z_length
#0.1d0         dX (um)
#0.1d0         dY 
#0.1d0         dZ 
0.2d0         dX (um)
0.2d0         dY 
0.2d0         dZ 

# diffusion coefficient
2.50d2        Dmyo_x (um^2/sec)
2.50d2        Dmyo_y
2.50d2        Dmyo_z
6.00d1        Dnsr_x
6.00d1        Dnsr_y
6.00d1        Dnsr_z

9.000d1       Ddye (x) (um^2/s)
9.000d1       Ddye (y) (um^2/s)
9.000d1       Ddye (z) (um^2/s)
5.000d1       F_T (uM)
8.000d1       kon_F (uM^-1.s^-1)
7.200d1       koff_F (s^-1)


# END
