# Supplementary material for: Understanding Calmodulin Variants Affecting Calcium-Dependent Inactivation of L-Type Calcium Channels through Whole-Cell Simulation of the Cardiac Ventricular Myocyte
Source: Biomolecules. 2022 Dec 29;13(1):72. doi: 10.3390/biom13010072 (PMC9855640; doi:10.3390/biom13010072)
Supplement: Supplementary file 1 [file biomolecules-13-00072-s001.zip › ECC_GPU_Sun_LCCmodel_normal/src/data_global.f95]

 !!>****h*  NON-SPATIAL-CELL/data_global
!! SYNOPSIS
!!   This file contains data to be read from configuration file
!!   
!! CREATOR 
!!      Hoang-Trong Minh Tuan 
!! AFFILIATION
!!      George Mason University 
!! 
!! HISTORY
!!    * Rev: 0.1 (Feb, 2, 2010)
!!    * 0.2: add new data for spatial model, I-clamp & V-clamp (Hoang-Trong Minh Tuan, Oct, 18, 2010)
!!    * 0.3: change from using v_ryr_nj and P_dhpr_nj to prcent_ryr_nj and prcent_dhpr_nj (Tuan, Jul, 14, 2011)
!!    * 0.4: add 3 different testing conditions (orphan CaRUs, change capacitance, change I_LCC) (Tuan, Aug, 23, 2011)
!!    * 1.0: major revision - use 3 new parameter files (remove unused rate transition)
!!           - first 2 lines tell the Markov files to use for LCC and RyR (this will help switching from one model to another easier)
!!    * 1.1: allow user to select proper LCC model using _LCC_MODEL_ macro [Tuan, 2013-Oct-29]
!!    * 1.2: use different parameter file name for different model
!!    * 1.3: move P_dhprT to the LCC Markov-file (no longer in the parameter file)
!!    * 1.4: add new function to write a clean parameter file (parameter.conf) while the original parameter file is named (parameter.conf_origin)
!!                      (Tuan, 2013-Nov-11)
!!      1.5: add SR buffer, SL buffer and CM buffers (Tuan, 2013-Dec-15)
!!           
!!_****
MODULE data_global
  USE error_codes
  USE precisioninfo
  USE cuda_interop
  USE makeKs_utility
  IMPLICIT NONE
#include "macro.h"
  
#define _DEBUG_  0

  !! plan to use
  REAL(KIND=dp) :: i_1dhpr, i_1ryr, CaF_factor
  REAL(KIND=dp) :: delta_Cs = 1.0d0, & ! the effect of Cesium
       K_Cs

  !! constant
  CHARACTER(12) :: PRECISION_OUTPUT = "(2x,1pe15.7)"
  INTEGER, PARAMETER :: MAX_CaRUs = 20000  ! number of CaRU in normal heart cells
  CHARACTER(20), PARAMETER :: first_beat = "first_beat"  !subfolder where to store data for first-beat
  CHARACTER(20), PARAMETER ::  FormatIn = "(D14.7, A35)", &
       FormatOut = "(A35, D14.7)"      !! matlab/Fortran parameter wrapper
  INTEGER, PARAMETER :: GROUP_LENGTH = 25
  CHARACTER(FILENAME_LENGTH), PARAMETER :: testdata_filename = "testdata_file.txt", &
       summary_filename = "summary_data.txt", &
       RYR_Markov_filename = "RYR_Markov.conf", &
       LCC_Markov_filename_default = "LCC_Markov.conf", &
       RYR_Markov_filename_default = "RYR_Markov.conf", &
       restart_filename = "restart_file.dat", &
       default_param_filename = "parameters.conf"
  #if _LCC_MODEL_ == _SUN2000 
  CHARACTER(FILENAME_LENGTH), PARAMETER :: LCC_Markov_filename = "LCC_Markov_Sun2000.conf"
  #elif _LCC_MODEL_  == _WILLIAMS2013_NEWALGORITHM
  CHARACTER(FILENAME_LENGTH), PARAMETER :: LCC_Markov_filename = "LCC_Markov_Williams_7state_newalgorithm.conf"
  #elif _LCC_MODEL_ == _WILLIAMS2013
  CHARACTER(FILENAME_LENGTH), PARAMETER :: LCC_Markov_filename = "LCC_Markov_Williams_7state.conf"
  #elif _LCC_MODEL_ == _MOROTTI2012
  CHARACTER(FILENAME_LENGTH), PARAMETER :: LCC_Markov_filename = "LCC_Markov_Morotti2012.conf"
  #elif _LCC_MODEL_ == _MAHAJAN2008
  CHARACTER(FILENAME_LENGTH), PARAMETER :: LCC_Markov_filename = "LCC_Markov_Mahajan2008.conf"
  #endif
  
  INTEGER, PARAMETER :: MIN_SIZE_DIM = 30   ! minimum grid dimension in a CUDA kernel

  REAL(KIND=dp), PARAMETER :: zCa = 2.d0, zNa = 1.d0, zK = 1.d0   !! covalent numbers

  INTEGER, PARAMETER :: eta_pmca = 2  !Hill coefficient
  REAL(KIND=dp), PARAMETER :: Km_pmca = 0.5d0
  REAL(KIND=dp), PARAMETER :: eta_ncx = 0.35d0, &
       Ksat_ncx = 0.1d0, &  !saturation
       Km_ncxNa = 87.5d3, & !uM
       Km_ncxCa = 1.38d3 ! uM
  REAL(KIND=dp), PARAMETER :: cpl_serca = 2.0

  
#if _GPU_MODEL_ == _TESLA
  INTEGER, PARAMETER :: BLOCKSIZE_1D = 196
  INTEGER, PARAMETER :: BLOCK_DIMX = 32, BLOCK_DIMY = 8 ! 256 threads/block (Tesla)
#elif _GPU_MODEL_ == _FERMI  
  INTEGER, PARAMETER :: BLOCKSIZE_1D = 256
  !INTEGER, PARAMETER :: BLOCK_DIMX = 32, BLOCK_DIMY = 16 ! 512 threads/block (Fermi)
  !INTEGER, PARAMETER :: BLOCK_DIMX = 64, BLOCK_DIMY = 8 ! 512 threads/block (Fermi)
  INTEGER, PARAMETER :: BLOCK_DIMX = 32, BLOCK_DIMY = 8 ! 256 threads/block (Fermi)
  !INTEGER, PARAMETER :: BLOCK_DIMX = 16, BLOCK_DIMY = 16 ! 256 threads/block (Fermi)
#endif
  !! GPU-related info
  INTEGER :: gpuID  ! ID of GPU (Fermi, Tesla)
  INTEGER :: blocksize  ! ThreadsPerBlock (assuming 1D)
  INTEGER :: gridSize   ! BlocksPerGrid (assuming 1D)
      
  !!! unconventional testing
  REAL(KIND=dp) :: Ej_small, Ej_orphan
  INTEGER :: NSFU_bigRYR, NSFU_smallRYR, NSFU_normal, NSFU_orphan, FULL_NSFU, N_R_small
  REAL(KIND=dp) :: V_ds_orphan, inv_lambda_ds_orphan
  INTEGER :: is_dualRYRcluster
  REAL(KIND=dp) :: per_largeRYR

  REAL(KIND=dp) :: time_start_caffeinedump, duration_caffeinedump !sec
  REAL(KIND=dp) :: time_start_trigger_RYR, interval_trigger_RYR !(sec)
  REAL(KIND=dp) :: time_start_trigger_LCC, interval_trigger_LCC !sec
  !! trigger a single LCC for 0.5ms
  REAL(KIND=dp), PARAMETER :: duration_open_LCC = 0.5d-3 ! (sec)

  !! global data
  CHARACTER(FILENAME_LENGTH) :: conf_file, prog_name
  INTEGER :: ryr_initialstate, lcc_initialstate
  !sys_command   = contain the command to be executed from the terminal
  CHARACTER(MAX_STR_LEN) :: sys_command = ""
  REAL(KIND=dp) :: time ! keep the current time in simulation
  LOGICAL :: is_EndSim
  REAL(KIND=dp) :: real_timestart = 0D0  !being used only when restart-file is read
  real(KIND=dp) :: V_myo_T_true
  
  !+ computed variables
  REAL(KIND=dp) :: RT_F, V_ds, V_jsr, &
       lambda_ds, lambda_jsr, lambda_nsr &
       , v_refill, v_efflux, v_ryr  &
       , Acap, Am_2FVmyo, Am_FVmyo, &
       Am_2FV, Am_FV, inv_2FV
  REAL(KIND=dp) :: RT_FzCa, F_RT, invKp_myo, invKp_nsr
  REAL(KIND=dp) :: P_dhpr, F2zCa2_RT, FzCa_RT, inv_2FVmyo
  REAL(KIND=dp) :: t_V_stim_end, t_I_stim_end
  REAL(KIND=dp) :: Vol_ref   ! volume reference on which concentrations, transfer rates are defined
  REAL(KIND=dp) :: v_ryr_nj_T, P_dhpr_nj
  REAL(KIND=dp) :: inv_lambda_ds, inv_lambda_jsr, inv_lambda_nsr
  INTEGER :: TOTAL_GRID_ELEL  !keep the "effector" total number of grid element in 3D cells
  REAL(KIND=dp) :: CaF_infty
  REAL(KIND=dp) :: dx2, dy2, dz2
  REAL(KIND=dp) :: invzCa
  INTEGER :: MAXX, MAXY, MAXZ ! maximum number of grid cells

  !!Markov-model data
  REAL(KIND=dp), DIMENSION(:,:), ALLOCATABLE :: ryr_KCal_act, ryr_Kfree
  REAL(KIND=dp), DIMENSION(:,:), ALLOCATABLE :: lcc_Kv_act, lcc_Kv_inact, lcc_KCal_inact, lcc_Kfree
  INTEGER, DIMENSION(:), ALLOCATABLE :: iU_R, iU_L
!#if _LCC_MODEL_ == _SUN2000 || _LCC_MODEL_ == _WILLIAMS2013_NEWALGORITHM || _LCC_MODEL_ == _MAHAJAN2008 || _LCC_MODEL_ == _MOROTTI2012
#if _LCC_MODEL_ != _WILLIAMS2013
  real(KIND=dp), DIMENSION(:,:), ALLOCATABLE:: lcc_Krateconstant
  REAL(KIND=dp), DIMENSION(:,:), ALLOCATABLE, pinned :: lcc_Ktransitionrate
#endif
#if _LCC_MODEL_ == _SUN2000   
  REAL(KIND=dp) :: kp_CM, km_CM
  REAL(KIND=dp) :: Vhalf, S_inverseslope
  REAL(kind=dp), PARAMETER ::  CM_tot = 24.0d0 !(uM) !PLAN: move to parameter file
  !REAL(kind=dp), PARAMETER ::  CM_tot = 2.4d0 !(uM) !PLAN: move to parameter file
  !REAL(kind=dp), PARAMETER ::  CM_tot = 124.0d0 !(uM) !PLAN: move to parameter file
  REAL ::     CaCM_initial
  REAL(KIND=dp) :: dtemp_Sun2000
  REAL(KIND=dp), PARAMETER :: Vshift = 0.0d0   !!adjust ALL Vm-dependent quantities a certain value
#endif  


  !! !!!!!!!!!!!!!!!!!!!!!!!!!!!!!!!!!!!!!!!!!!!!!!!!!!!!!!!!!!!!
  !!Data from configuration file
  !! !!!!!!!!!!!!!!!!!!!!!!!!!!!!!!!!!!!!!!!!!!!!!!!!!!!!!!!!!!!!
  INTEGER :: NSFU, N_L, N_R, mL, mR   !channels number + state number
  REAL(KIND=dp) :: V_rest, V_stim, I_stim, t_start, t_end, dt_LB, dt_UB  !Voltage + Current + time
  INTEGER :: write_restartfile
  INTEGER :: write_firstbeat  
  REAL(KIND=dp) :: duration_write_lastbeats
  REAL(KIND=dp) :: t_V_stim_start, t_I_stim_start,  t_V_stim_duration, t_I_stim_duration !, Hz !when to stimulate + frequency
  REAL(KIND=dp) :: duration_spark_analysis, BCL ! basic-cycle-length (1Hz ~ BCL=1(sec))

  REAL(KIND=dp) :: write_interval !(sec)
  !+ physical constants
  REAL(KIND=dp) :: zF, zR, zT
  !+  ionic concentrations
  REAL(KIND=dp) :: Na_o, Na_i, Ca_o, K_o, K_i, Csc
  !+ calcium ionic concentrations
  REAL(KIND=dp) :: Ca_myo_initial, Ca_nsr_initial
  REAL(KIND=dp) :: Ca_myo, Ca_nsr
  !+ coupling Hill factor
  REAL(KIND=dp) :: eta_RYR, eta_LCC, eta_CaCM
  !+ coupling energy & partition
  REAL(KIND=dp) :: Ej, Ecc, Eoo, eta_CO
  !+ volume
  REAL(KIND=dp) :: V_myo_T, V_nsr_T, V_jsr_T, V_ds_T

  !+ buffering
  REAL(KIND=dp) :: beta_ds, beta_nsr, B_myoT, B_jsrT, B_htrpnT
  REAL(KIND=dp) :: Km_myo, Km_jsr, kon_htrpn, koff_htrpn
  REAL(KIND=dp) :: CM_T, kon_CM, koff_CM  !!calmodulin bufer
  REAL(KIND=dp) :: B_SL_T, kon_SL, koff_SL  !!sarcolemmal buffer
  REAL(KIND=dp) :: B_SR_T, kon_SR, koff_SR  !!sarcoplasmic-reticulum buffer
  !+ rate
  REAL(KIND=dp) :: v_refill_T, v_efflux_T, v_leak, &
       v_ryr_T, P_dhpr_T,  prcent_ryr_nj, prcent_dhpr_nj
  REAL(KIND=dp) :: Ap, Kp_myo, Kp_nsr, Am
  REAL(KIND=dp) :: g_bCa, g_Na, g_K1, g_Kss, g_Ktof, &
       g_Ktos, g_bNa, g_bK
  !+ maximum current
  REAL(KIND=dp) :: I_pmca_bar, I_ncx_bar, I_NaK_bar
  !+ 
  REAL(KIND=dp) :: k_jsr0, k_jsr1
  REAL(KIND=dp) :: V_theta2, V_sigma2, vtheta_dhpr, sigma_v_dhpr
  !+ for random number generator
  INTEGER :: rand_seed, fixed_seed
  INTEGER :: TRACK_LENGTH 
  !+ cell geometry
  REAL(KIND=dp) :: cell_x_len, cell_y_len, cell_z_len !(um)
  REAL(KIND=dp) :: prcent_Vmyo  ! (percentage)
  REAL(KIND=dp) :: prcent_Vnsr  ! (percentage)
  REAL(KIND=dp) :: prcent_Vjsr  ! (percentage)
  REAL(KIND=dp) :: couplon_size, dyad_height !(um)
  !+ size of grid element
  REAL(KIND=dp) :: dX_, dY_, dZ_    !(um)
  !+ diffusion coefficient
  REAL(KIND=dp) :: Dmyo_x, Dmyo_y, Dmyo_z    !(um^2/sec)
  REAL(KIND=dp) :: Dnsr_x, Dnsr_y, Dnsr_z
  !+ dye data
  REAL(KIND=dp) :: Ddye_x, Ddye_y, Ddye_z
  REAL(KIND=dp) :: F_T, kon_F, koff_F
  !+ inter CRU distance
  REAL(KIND=dp) :: lspacing, tspacing, dist2membraneX, dist2membraneYZ

  !!!!!!!!!!!!!!!!!!
  PRIVATE :: read_param
  SAVE  
CONTAINS
  !!>****f* data_global/read_param
  !! SYNOPSIS  
  !!   Read in parameters from shared fortran-Matlab configuration
  !!   file:
  !!   * first line is omitted
  !!   * skip blank lines
  !!   * comments start WITH # at the first column
  !!   Return 0 (success); otherwise (error)
  !! INPUTS
  !!   conf_file : name of the configuration file (optional)
  !!               default is defined in variable 'default_param_filename'
  !! OUTPUTS
  !! RETURN
  !!   SUCCESS or an error code
  !! SIDE EFFECTS 
  !! HISTORY 
  !! BUGS 
  !!_****
  FUNCTION read_param(conf_file) RESULT(res)
    IMPLICIT NONE
    INTEGER :: res
    CHARACTER(*), OPTIONAL :: conf_file
    !!local
    REAL(KIND=dp), DIMENSION(250) :: var_vect
    CHARACTER(40) :: var_name
    INTEGER :: ii
    CHARACTER :: dummy_char
    REAL(KIND=dp), DIMENSION(GROUP_LENGTH) :: temp_data
    INTEGER :: fileID, end_idx, error_code
    CHARACTER(FILENAME_LENGTH) :: filename
    LOGICAL :: fexist
    REAL(KIND=dp) :: Vm, prcent_current_change, prcent_cap_change, prcent_orphan_sfu = 0d0
    REAL(KIND=dp) :: dummy, factor_Vds, K1_reduction, Kf_reduction, Ks_reduction, &
         factor_NCX, SERCA_reduction, Cm_reduction, &
         Ejorphan_reduction, Ejnormal_reduction, factor_P_dhpr
    
    res = SUCCESS

    IF (PRESENT(conf_file)) THEN
       filename = conf_file
    ELSE
       filename = "./" // TRIM(default_param_filename)
    END IF
    WRITE(log_string, "(A,A)") "parameter file: ", TRIM(filename)
    CALL write2log(log_string)

    INQUIRE(FILE=filename, EXIST=fexist)
    IF (.NOT. fexist) THEN
       res  = ERR_FILE_NOT_EXIST
       WRITE(error_message, *), "File " // TRIM(filename) // " not exist"
       RETURN 
    END IF
    IF (TRIM(where2save) .NE. ".") THEN
       sys_command = 'cp -rL ' // TRIM(conf_file) // '  ' // &
            TRIM(where2save) // '/' // TRIM(default_param_filename) // "_origin"
       CALL system(sys_command)
       sys_command = 'cp -rL ' // TRIM(prog_name) // '  ' // &
            TRIM(where2save) // '/'
       CALL system(sys_command)
       sys_command = 'cp -rL ' // "src/macro.h" // '  ' // &
            TRIM(where2save) // '/'
       CALL system(sys_command)
    END IF

    
    fileID = get_file_ID()
    OPEN(unit=fileID, file=filename, ACTION='READ')
    !! skip the first line
    READ(fileID, '(A1)', IOSTAT=error_code) dummy_char 

    ii = 1
    DO WHILE (error_code .eq. 0)
       READ(fileID, '(A1)', IOSTAT=error_code) dummy_char
       IF (error_code .EQ. 0 .AND. dummy_char .NE. '#' .AND. dummy_char .NE. ' ') THEN
          BACKSPACE(fileID)
          READ(fileID,FormatIn, IOSTAT=error_code) var_vect(ii), var_name
          ii = ii + 1
          var_name = ""
       END IF
    END DO
    CLOSE(unit = fileID)
    
    end_idx = 1

    !! data-related info
    temp_data = var_vect(end_idx:end_idx+GROUP_LENGTH)
    fixed_seed = INT(temp_data(1))
    rand_seed = INT(temp_data(2))
    TRACK_LENGTH = INT(temp_data(3))
    end_idx = end_idx + 3
#if _DEBUG_ == 1    
    WRITE(*,*) "fixed_seed", fixed_seed
    WRITE(*,*) "rand_seed", rand_seed
    WRITE(*,*) "TRACK_LENGTH", TRACK_LENGTH
#endif
    
    !! release site configuration
    temp_data = var_vect(end_idx:end_idx+GROUP_LENGTH)
    NSFU = INT(temp_data(1))
    N_R  = INT(temp_data(2))
    N_L  = INT(temp_data(3))
    end_idx = end_idx + 3
#if _DEBUG_ == 1
    WRITE(*,*) "NSFU, N_R, N_L"
    WRITE(*,*) NSFU, N_R, N_L
#endif
    
    !! simulation settings
    temp_data = var_vect(end_idx:end_idx+GROUP_LENGTH)
    V_rest  = temp_data(1)
    V_stim  = temp_data(2)
    I_stim  = temp_data(3)  ! [uA/cm^2]
    t_start = temp_data(4)
    t_end   = temp_data(5)
    write_firstbeat = INT(temp_data(6))
    duration_write_lastbeats = temp_data(7)
    duration_spark_analysis = temp_data(8)
    write_restartfile = INT(temp_data(9))
    dt_LB  = temp_data(10)
    dt_UB  = temp_data(11)
    t_V_stim_start = temp_data(12)
    t_V_stim_duration = temp_data(13)
    t_I_stim_start = temp_data(14)
    t_I_stim_duration = temp_data(15)
    !Hz  = temp_data(16)
    BCL = temp_data(16) !(sec)
    write_interval = temp_data(17)  ! (sec)
    end_idx = end_idx + 17

    t_V_stim_end = t_V_stim_duration + t_V_stim_start
    t_I_stim_end = t_I_stim_duration + t_I_stim_start

    IF (write_firstbeat .NE. 0) THEN
       IF (duration_write_lastbeats+1.0 .GT. t_end) THEN
          WRITE(log_string, *) "Time to write last beats should NOT overlap with time writing first beat --> reduce duration_write_lastbeats"
          CALL write2log(log_string)
          STOP
       ENDIF
    ENDIF
    !IF (t_V_stim_end .GE. 1d0/Hz+t_V_stim_start) THEN
    IF (t_V_stim_end - t_V_stim_start .GE. BCL) THEN 
       PRINT *, "V_stim start-end:", t_V_stim_start, t_V_stim_end
       PRINT *, "WARNING: Voltage stimulus is ON all the time"
    END IF
    !IF (t_I_stim_end .GE. 1d0/Hz+t_I_stim_start) THEN
    IF (t_I_stim_end - t_I_stim_start .GE. BCL) THEN 
       PRINT *, "I_stim start-end:", t_I_stim_start, t_I_stim_end
       PRINT *, "WARNING: Current stimulus is ON all the time"
    END IF
#if _DEBUG_ == 1
    WRITE (*,*) "V_rest, V_stim, I_stim, t_start, t_end, dt_LB, dt_UB, t_V_stim_start" // &
         "t_V_stim_end, t_I_stim_start, t_I_stim_end, Hz, write_interval"
    WRITE(*,"(20(D14.5))") V_rest, V_stim, I_stim, t_start, t_end, dt_LB, dt_UB, t_V_stim_start, &
         t_V_stim_end, t_I_stim_start, t_I_stim_end, Hz
    WRITE(*, *) write_interval 
#endif
    
    !! ion concentrations
    temp_data = var_vect(end_idx:end_idx+GROUP_LENGTH)
    Na_i = temp_data(1)      !uM
    K_i  = temp_data(2)
    Ca_myo_initial = temp_data(3)
    Ca_nsr_initial = temp_data(4)
    end_idx = end_idx+4
#if _DEBUG_ == 1
    WRITE(*,*) "Na_i, K_i, Ca_myo, Ca_nsr"
    WRITE(*,"(20(D14.5))") Na_i, K_i, Ca_myo_initial, Ca_nsr_initial
#endif
    
    !! constants
    temp_data = var_vect(end_idx:end_idx+GROUP_LENGTH)
    zF = temp_data(1)         !Faraday's constant, C/mol
    zR = temp_data(2)         !universal gas constant, mJ mol-1 K-1
    zT = temp_data(3)         !temperature, K
    Na_o = temp_data(4)      !uM
    Ca_o = temp_data(5)      !uM
    K_o  = temp_data(6)
    end_idx = end_idx + 6
#if _DEBUG_ == 1
    WRITE(*,*) "zF, zR, zT, Na_o, Ca_o, K_o"
    WRITE(*,"(10(D14.5))") zF, zR, zT, Na_o, Ca_o, K_o
#endif
    
    !! cell geometry variables (volumes) !pL
    temp_data = var_vect(end_idx:end_idx+GROUP_LENGTH)
    V_myo_T = temp_data(1)
    V_nsr_T = temp_data(2)
    V_jsr_T = temp_data(3)!*1.5
    V_ds_T = temp_data(4)
    end_idx = end_idx + 4

#if _DEBUG_ == 1
    WRITE(*,*) "V_myo_T, V_nsr_T, V_jsr_T, V_ds_T"
    WRITE(*,"(D14.5)") V_myo_T, V_nsr_T, V_jsr_T, V_ds_T
#endif    
    !! buffering parameters
    temp_data = var_vect(end_idx:end_idx+GROUP_LENGTH)
    beta_ds = temp_data(1)
    beta_nsr = temp_data(2)
    B_myoT = temp_data(3)
    B_jsrT = temp_data(4)
    Km_myo = temp_data(5)
    Km_jsr = temp_data(6)
    B_htrpnT = temp_data(7)
    kon_htrpn = temp_data(8)
    koff_htrpn = temp_data(9)
    CM_T  = temp_data(10)
    kon_CM = temp_data(11)
    koff_CM = temp_data(12)
    B_SL_T    = temp_data(13)
    kon_SL = temp_data(14)
    koff_SL = temp_data(15)
    B_SR_T   = temp_data(16)!*0.5
    kon_SR = temp_data(17)
    koff_SR = temp_data(18)
    end_idx = end_idx + 18
#if _DEBUG_ == 1
    WRITE(*,*) "beta_ds, beta_nsr, B_myoT, B_jsrT, Km_myo, Km_jsr, B_htrpnT, kon_htrpn, koff_htrpn"
    WRITE(*,"(20(D14.5))") beta_ds, beta_nsr, B_myoT, B_jsrT, Km_myo, Km_jsr, B_htrpnT, kon_htrpn, koff_htrpn
#endif
    
    !! diffusion parameters
    temp_data = var_vect(end_idx:end_idx+GROUP_LENGTH)
    v_refill_T = temp_data(1)
    v_efflux_T = temp_data(2)
    v_leak     = temp_data(3)
    v_ryr_T = temp_data(4)
    prcent_ryr_nj = temp_data(5)
    prcent_dhpr_nj = temp_data(6)
    end_idx = end_idx + 6
#if _DEBUG_ == 1
    WRITE(*, *) "v_refill_T, v_efflux_T, v_leak, v_ryr_T, prcent_ryr_nj, prcent_dhpr_nj"
    WRITE(*,"(20(D14.5))") v_refill_T, v_efflux_T, v_leak, v_ryr_T, prcent_ryr_nj, prcent_dhpr_nj
#endif    

    !! SERCA variables
    temp_data = var_vect(end_idx:end_idx+GROUP_LENGTH)
    Ap = temp_data(1)!*1.5          !Ap = SERCA pumps concentration (uM)
    Kp_myo = temp_data(2)       
    Kp_nsr = temp_data(3)       
    end_idx = end_idx + 3
#if _DEBUG_ == 1
    WRITE(*,*) "Ap, Kp_myo, Kp_nsr"
    WRITE(*, "(20(D14.5))") Ap, Kp_myo, Kp_nsr
#endif
    
    !! membrane currents variables (mS/uF) or (mS/cm^2)
    temp_data = var_vect(end_idx:end_idx+GROUP_LENGTH)
    g_bCa = temp_data(1)
    g_Na = temp_data(2)
    g_K1 = temp_data(3)
    g_Kss = temp_data(4)
    g_Ktof = temp_data(5)
    g_Ktos = temp_data(6)
    g_bNa = temp_data(7)
    g_bK = temp_data(8)
    Am = temp_data(9)   !cm^2
    Csc   = temp_data(10)      !specific capacitance uF/cm^2
    end_idx = end_idx + 10
#if _DEBUG_ == 1
    WRITE(*,*) "g_bca, g_Na, g_K1, g_Kss, g_Ktof, g_Ktos, g_bNa, g_bK, Am, Csc"
    WRITE(*, "(20(D14.5))") g_bca, g_Na, g_K1, g_Kss, g_Ktof, g_Ktos, g_bNa, g_bK, Am, Csc
#endif
    
    !! PMCA and NCX rates
    temp_data = var_vect(end_idx:end_idx+GROUP_LENGTH)
    I_pmca_bar = temp_data(1)   !uA/uF
    I_ncx_bar = temp_data(2)    !uA/uF
    I_NaK_bar = temp_data(3)    !uA/uF
    end_idx = end_idx + 3
#if _DEBUG_ == 1
    WRITE(*,*) "I_pmca_bar, I_ncx_bar, I_NaK_bar"
    WRITE(*, "(20(D14.5))") I_pmca_bar, I_ncx_bar, I_NaK_bar
#endif
    
    !! channels parameters: rate constants, constants
    temp_data = var_vect(end_idx:end_idx+GROUP_LENGTH)
    eta_RYR = temp_data(1)
    eta_LCC = temp_data(2)
    Ej = temp_data(3)
    Ecc = temp_data(4)
    Eoo = temp_data(5)
    eta_CO = temp_data(6)
    k_jsr0 = temp_data(7)
    k_jsr1 = temp_data(8)
    end_idx = end_idx + 8
#if _DEBUG_ == 1
    WRITE(*,*) "eta_RYR, eta_LCC, Ej, Ecc, Eoo, eta_CO, k_jsr0, k_jsr1"
    WRITE(*,"(20(D14.5))") eta_RYR, eta_LCC, Ej, Ecc, Eoo, eta_CO, k_jsr0, k_jsr1
    STOP
#endif
    
    !! LCC kinetics parameters
    temp_data = var_vect(end_idx:end_idx+GROUP_LENGTH)
    Vtheta_dhpr = temp_data(1)  ! mV
    sigma_v_dhpr = temp_data(2) ! mV
    V_theta2 = temp_data(3)
    V_sigma2 = temp_data(4)
    end_idx = end_idx + 4
#if _DEBUG_ == 1
    WRITE(*,*) "Vtheta_dhpr, sigma_v_dhpr, V_theta2, V_sigma2"
    WRITE(*,"(20(D14.5))") Vtheta_dhpr, sigma_v_dhpr, V_theta2, V_sigma2
#endif

    !! Spatial info (grid elements)
    temp_data = var_vect(end_idx:end_idx+GROUP_LENGTH)
    cell_x_len = temp_data(1)  !(um)
    cell_y_len = temp_data(2)  !(um)
    cell_z_len = temp_data(3)  !(um)
    prcent_Vmyo = temp_data(4) !(percentage)
    prcent_Vnsr = temp_data(5) !(percentage)
    prcent_Vjsr = temp_data(6) !(percentage)
    couplon_size = temp_data(7)  !um
    dyad_height = temp_data(8)   !um
    dX_ = temp_data(9)         !um
    dY_ = temp_data(10)        !um
    dZ_ = temp_data(11)        !um
    end_idx = end_idx + 11
#if _DEBUG_ == 1
    WRITE(*, *) "Cell dimension (true): "
    WRITE(*,"(20(D14.5))") cell_x_len, cell_y_len, cell_z_len 
    WRITE(*, *) "Grid size"
    WRITE(*,"(20(D14.5))") dX_, dY_, dZ_    
#endif
    
    !! Spatial info (diffusion constant)
    temp_data = var_vect(end_idx:end_idx+GROUP_LENGTH)
    Dmyo_x = temp_data(1)  !um^2/sec
    Dmyo_y = temp_data(2)
    Dmyo_z = temp_data(3)
    Dnsr_x = temp_data(4)
    Dnsr_y = temp_data(5)
    Dnsr_z = temp_data(6)
    Ddye_x   = temp_data(7)  ! diffusion of dye can be anisotrophic
    Ddye_y = temp_data(8)
    Ddye_z = temp_data(9)
    F_T    = temp_data(10)
    kon_F  = temp_data(11)
    koff_F = temp_data(12)    
    end_idx = end_idx + 12
#if _DEBUG_ == 1
    WRITE(*,*) "Dmyo(x,y,z), Dnsr(x,y,z)"
    WRITE(*,"(20(D14.5))") Dmyo_x, Dmyo_y, Dmyo_z, Dnsr_x, Dnsr_y, Dnsr_z
#endif
    
    !! Spatial info (CaRU distances)
    temp_data = var_vect(end_idx:end_idx+GROUP_LENGTH)
    lspacing = temp_data(1)
    tspacing = temp_data(2)
    end_idx = end_idx + 2

    !! SINGLE CURRENTS
    temp_data = var_vect(end_idx:end_idx+GROUP_LENGTH)
    i_1ryr = temp_data(1)
    CaF_factor = temp_data(2)  !!in case CaF diffuse faster/slower than free dye, DCaF=DF*CaF_factor
    i_1dhpr = temp_data(3)
    !+testing parameter
    time_start_caffeinedump = temp_data(4)
    duration_caffeinedump = temp_data(5)
    time_start_trigger_RYR = temp_data(6)
        time_start_trigger_LCC = time_start_trigger_RYR
    interval_trigger_RYR = temp_data(7)
        interval_trigger_LCC = interval_trigger_RYR
    end_idx = end_idx + 7

    !!
    !!          END READ-IN PARAMETER FILE
    !!!!!!!!!!!!!!!!!!!!!!!!!!!!!!!!!!!!!!!!!!!!!!!!!!!!!!!!!!!!!!!!

    !!!!!!!!!!!!!!!!!!!!!!!!!!!!!!!!!!!!!!!!!!!!!!!!!!!!!!!!!!!!!!!!
    !!          BEGIN READ IN LCC/RYR Markov-model
    res = read_RYR_Markov(RYR_Markov_filename, ryr_KCal_act, ryr_Kfree, mR, iU_R, ryr_initialstate)
    IF (res .NE. SUCCESS) CALL cleanup()  !ERROR OCCUR
#if _LCC_MODEL_ == _WILLIAMS2013
    res = read_LCC_Markov(LCC_Markov_filename, lcc_Kv_act, lcc_Kv_inact, &
         lcc_KCal_inact, lcc_Kfree, mL, iU_L, lcc_initialstate, P_dhpr_T)
#elif _LCC_MODEL_ == _SUN2000 || _LCC_MODEL_ == _WILLIAMS2013_NEWALGORITHM
    res = read_LCC_Markov(LCC_Markov_filename, lcc_Krateconstant, mL, iU_L, lcc_initialstate, P_dhpr_T)
    ALLOCATE(lcc_Ktransitionrate(mL,mL))
#else
    PRINT *, "Please select proper _LCC_MODEL_"
    STOP
#endif
    IF (res .NE. SUCCESS) CALL cleanup()  !ERROR OCCUR    
    !! copy Markov model
    IF (TRIM(where2save) .NE. '.') THEN
       sys_command = "cp -fL " // TRIM(RYR_Markov_filename) // '  ' // &
            TRIM(where2save) // '/' // RYR_Markov_filename_default
       CALL system(sys_command)
       sys_command = "cp -fL " // TRIM(LCC_Markov_filename) // '  ' // &
            TRIM(where2save) // '/' // LCC_Markov_filename_default
       CALL system(sys_command)
    ENDIF

    
    !! computed constants
    RT_F = zR*zT/zF
    F_RT = zF/(zR*zT)
    RT_FzCa = RT_F/zCa
    !!++permeability at each LCC channel
    !convert from 10^⁻3 cm^3/s to L/s    
    P_dhpr_T = P_dhpr_T * 1d-6  ! [L/s]
    
    P_dhpr = P_dhpr_T/(dfloat(NSFU*N_L))  ! [L/s]
#if _USE_SCALING_MODE_ == _NO
    P_dhpr = P_dhpr_T/(MAX_CaRUs*N_L)  ! [L/s]
#endif    
    
    !!TUAN PLAN: replace P_dhpr_T by i_1dhpr from parameter file
    !P_dhpr_T = i_1dhpr / ((zCa**2*zF*Vm)/RTF * ((0.1d0*EXP(2*Vm/RTF)-0.341 * &
    !     Ca_o)/(EXP(2*Vm/RTF)-1))) * NSFU * N_L
    !i_1dhpr = -0.25d0 !pA

    NSFU_orphan = 0
    NSFU_normal = NSFU
    inv_lambda_ds_orphan = inv_lambda_ds
    
    !!++ volume [pL]
    V_ds = V_ds_T/dfloat(NSFU)
    V_jsr = V_jsr_T/dfloat(NSFU)
    
#if _USE_SCALING_MODE_ == _NO
    V_ds = V_ds_T/dfloat(MAX_CaRUs)
    V_jsr = V_jsr_T/dfloat(MAX_CaRUs)
#endif    

    !! Default in non-spatial code
    !! For spatial setting, see data_tscell.f95
    Vol_ref = V_myo_T   ! use total myoplasmic volume as volume reference


#if _USE_TEST_FILE_ == _YES
    !! Heart-Failure (HF) testing condition
    !! copy testdata file
    IF (TRIM(where2save) .NE. '.') THEN
       sys_command = "cp -fL " // TRIM(testdata_filename) // '  ' // &
            TRIM(where2save) // '/'
       CALL system(sys_command)
    ENDIF
    res = read_testdata(var_vect, testdata_filename)
    IF (res .NE. SUCCESS) RETURN  !ERROR OCCUR
    factor_Vds = var_vect(1)
    prcent_orphan_sfu = var_vect(2)
    K1_reduction = var_vect(3)
    Ks_reduction = var_vect(4)
    Kf_reduction = var_vect(5)
    factor_NCX = var_vect(6)
    SERCA_reduction = var_vect(7)
    Cm_reduction = var_vect(8)
    Ejorphan_reduction = var_vect(9)
    Ejnormal_reduction = var_vect(10)
    factor_P_dhpr = var_vect(11)

    P_dhpr = P_dhpr * factor_P_dhpr ! LCC current change
    WRITE(log_string, *) "LCC current change: ", factor_P_dhpr, "-fold"
    CALL write2log(log_string)
    ! reduce membrane area
    Am = Am *(1d0 - Cm_reduction) 
    WRITE(log_string, *) "percent capacitance reduce: ", Cm_reduction
    CALL write2log(log_string)
    
    NSFU_orphan = INT(NSFU * (prcent_orphan_sfu))
    NSFU_normal = NSFU - NSFU_orphan
    V_ds_orphan = V_ds * factor_Vds
    P_dhpr_T = P_dhpr * DBLE(NSFU * N_L)
 #if _USE_SCALING_MODE_ == _NO
    P_dhpr_T = P_dhpr * DBLE(MAX_CaRUs * N_L)
 #endif
    
    inv_lambda_ds_orphan = Vol_ref/V_ds_orphan
    Ej_orphan = Ej * (1D0 - Ejorphan_reduction)
    
    WRITE(log_string, *) "percent orphan CaRUs (see large Vds): ", prcent_orphan_sfu
    CALL write2log(log_string)
    WRITE(log_string, *) "scaling factor Vds: ", factor_Vds
    CALL write2log(log_string)
    WRITE(log_string, *) "Ej reduction: ", Ejorphan_reduction
    CALL write2log(log_string)
    WRITE(log_string, *) "NSFU normal = ", NSFU_normal
    CALL write2log(log_string)
    WRITE(log_string, *) "NSFU orphan = ", NSFU_orphan
    CALL write2log(log_string)

    g_k1 = g_k1 * ( 1d0 - K1_reduction)
    g_ktof = g_ktof  * ( 1d0 - Kf_reduction)
    g_ktos = g_ktos * ( 1d0 - Ks_reduction)

    Ap = Ap * (1d0 - SERCA_reduction)
    I_ncx_bar = I_ncx_bar * factor_NCX
    Ej = Ej * (1d0 - Ejnormal_reduction)
    
    WRITE(log_string, *) "HF condition:"
    CALL write2log(log_string)

#endif
        
    !!++volume ratio
    lambda_ds = V_ds/Vol_ref
    lambda_jsr = V_jsr/Vol_ref
    lambda_nsr = V_nsr_T/Vol_ref
    ! for computing efficient, use inv_lambda values
    inv_lambda_ds = Vol_ref/V_ds
    inv_lambda_jsr = Vol_ref/V_jsr
    inv_lambda_nsr = Vol_ref/V_nsr_T    

    !! for small size RYR cluster
    is_dualRYRcluster = 0  !! 0 or 1
    IF (is_dualRYRcluster .EQ. 1) THEN
       N_R_small  = 16
       per_largeRYR = 50  !percent small RYR clusters  %
       Ej_small = 0.2  !!(a* for 4x4 RYR cluster)

       NSFU_bigRYR = INT(REAL(NSFU * per_largeRYR)/100)
       NSFU_smallRYR = NSFU - NSFU_bigRYR
       !v_ryr_smallRYR = v_ryr_T/dfloat(NSFU*N_R_small)
    END IF
    
    ! work for non-spatial only
    v_refill = v_refill_T/dfloat(NSFU)
    v_efflux = v_efflux_T/dfloat(NSFU)
    v_ryr = v_ryr_T/dfloat(NSFU*N_R)
 #if _USE_SCALING_MODE_ == _NO
    v_refill = v_refill_T/dfloat(MAX_CaRUs)
    v_efflux = v_efflux_T/dfloat(MAX_CaRUs)
    v_ryr = v_ryr_T/dfloat(MAX_CaRUs*N_R)    
 #endif
    
    v_ryr_nj_T = v_ryr_T*prcent_ryr_nj
    P_dhpr_nj = P_dhpr_T*prcent_dhpr_nj

    !!++may be used by EC-coupling model
    F2zCa2_RT=(zF**2)*(zCa**2)/(zR*zT) !  C/(mol.mV)
    FzCa_RT=(zF*zCa)/(zR*zT)     ! 1/mV
    invKp_myo = 1.0d0/Kp_myo
    invKp_nsr = 1.0d0/Kp_nsr

    ! TUAN PLAN: plan to remove Ej from parameter file and use
    !Ej = (2*4 + 3 * 4 * (SQRT(REAL(N_R)) - 2) + 4 * (SQRT(REAL(N_R))-2)**2)/ (N_R*(N_R-1))
    !PRINT *, "Ej = ", Ej
    ! this requires reference volume must be in pL
    inv_2FVmyo = 1.0d12/(zCa*zF*Vol_ref)  !mol/(C.L) !use when volume in pL

    
    IF (ABS(V_stim) .LT. EPS)  V_stim = 0.0001d0
    
    !!++may be used by spatial whole-cell model
    invzCa = 1.0d0/zCa
    
    dx2 = dX_**2
    dy2 = dY_**2
    dz2 = dZ_**2

    MAXX = INT(cell_x_len/dX_)
    MAXY = INT(cell_y_len/dY_)
    MAXZ = INT(cell_z_len/dZ_)
    TOTAL_GRID_ELEL = MAXX*MAXY*MAXZ
    
#if _TEST_ORPHAN_CRU_ == _YES && _TEST_NEW_ORPHAN_CRU_ == _NO
    !!TUAN TEST
    ! orphan CaRUs x%
    ! by moving L-type from subspace to non-junctional
    ! and RYRs even though in groups of 49 but see the Ca_myo, not Ca_ds
    !prcent_orphan_sfu = 10d0/100
    prcent_orphan_sfu = 25d0/100

    P_dhpr_nj = P_dhpr_nj + P_dhpr * DBLE(N_L) * NSFU * prcent_orphan_sfu
 #if _USE_SCALING_MODE_ == _NO
    P_dhpr_nj = P_dhpr_nj + P_dhpr * DBLE(N_L) * MAX_CaRUs * prcent_orphan_sfu
 #endif
    
    FULL_NSFU = NSFU
    NSFU = INT(NSFU * (1d0-prcent_orphan_sfu))
    
    P_dhpr_T = P_dhpr * DBLE(NSFU * N_L)
    WRITE(log_string, *) "percent orphan CaRUs (see Cmyo): ", prcent_orphan_sfu
    CALL write2log(log_string)
    WRITE(log_string, *) "NSFU new = ", NSFU
    CALL write2log(log_string)
#endif

    Acap = Am*Csc  ! [uF]
    !! use in calcium current calculation (use when volume reference in pL)
    Am_2FVmyo = (Am*1.0d12)/(zCa*zF*Vol_ref)  ! [mol.cm^2/(C.L)]
    !! use in Na, K current calculation
    Am_FVmyo = (Am*1.0d12)/(zF*Vol_ref)  ! [mol.cm^2/(C.L)]

    !!!!!!!!!!!!!!!!!!!!!!!!!!!!!!!!!!!!!!!!!!!!!!!!!!!!!!!!!!
    !! NEXT SECTION
#if _LCC_MODEL_ == _SUN2000
    !(21) : V_(1/2) = -16.344d0 + 13.31d0 * EXP(-Ca_o/0.053d0 ) + 31.65d0 * EXP( -Ca_o/11.305d0 )
    !(22) : S = (0.632d0 + 0.368d0 * EXP(-(Ca_o-0.1d0)/0.784d0 )) * (-3.792d0 / (1.0d0 + EXP((Ca_o-0.0469d0)/0.011d0)) ) + 6.395d0
    !Vhalf = -16.344d0 + 13.31d0 * EXP(-Ca_o/0.053d0 ) + 31.65d0 * EXP( -Ca_o/11.305d0 )
    !S_inverseslope = (0.632d0 + 0.368d0 * EXP(-(Ca_o-0.1d0)/0.784d0 )) * (-3.792d0 / (1.0d0 + EXP((Ca_o-0.0469d0)/0.011d0)) ) + 6.395d0
    !!! convert to mM of [Ca]o
    !Vhalf = -16.344d0 + 13.31d0 * EXP(-Ca_o*1e-3/0.053d0 ) + 31.65d0 * EXP( -Ca_o*1e-3/11.305d0 )
!!$    !! new formula (shift to the right)
!!$    !!Vhalf = -22.344d0 + 13.31d0 * EXP(-Ca_o*1e-3/0.053d0 ) + 31.65d0 * EXP( -Ca_o*1e-3/11.305d0 )
!!$    !!Vhalf = -43.344d0 + 13.31d0 * EXP(-Ca_o*1e-3/0.053d0 ) + 31.65d0 * EXP( -Ca_o*1e-3/11.305d0 )
	      !!DEc-09
!!    Vhalf = -40.344d0 + 13.31d0 * EXP(-Ca_o*1e-3/0.053d0 ) + 31.65d0 * EXP( -Ca_o*1e-3/11.305d0 )     !!Vhalf get -11.37(mV) at Cao=1mM  !!okay
!!    S_inverseslope = (0.632d0 + 0.368d0 * EXP(-(Ca_o*1e-3-0.1d0)/0.784d0 )) * ((-3.792d0 / (1.0d0 + EXP((Ca_o*1e-3-0.0469d0)/0.011d0)) ) + 6.395d0)+1.5
	      !!DEc-12
    Vhalf = -40.344d0 + 13.31d0 * EXP(-Ca_o*1e-3/0.053d0 ) + 31.65d0 * EXP( -Ca_o*1e-3/11.305d0 ) +3    !!Vhalf get -11.37(mV) at Cao=1mM  !!okay
    S_inverseslope = (0.632d0 + 0.368d0 * EXP(-(Ca_o*1e-3-0.1d0)/0.784d0 )) * ((-3.792d0 / (1.0d0 + EXP((Ca_o*1e-3-0.0469d0)/0.011d0)) ) + 6.395d0)+1


    !S_inverseslope = (0.632d0 + 0.368d0 * EXP(-(Ca_o*1e-3-0.1d0)/0.784d0 )) * (-3.792d0 / (1.0d0 + EXP((Ca_o*1e-3-0.0469d0)/0.011d0)) ) + 6.395d0
    !!TUAN: fix formula
    !!S_inverseslope = (0.632d0 + 0.368d0 * EXP(-(Ca_o*1e-3-0.1d0)/0.784d0 )) * ((-3.792d0 / (1.0d0 + EXP((Ca_o*1e-3-0.0469d0)/0.011d0)) ) + 6.395d0)
    !S_inverseslope = (0.632d0 + 0.368d0 * EXP(-(Ca_o*1e-3-0.1d0)/0.784d0 )) * ((-3.792d0 / (1.0d0 + EXP((Ca_o*1e-3-0.0469d0)/0.011d0)) ) + 6.395d0)+4.3
    !S_inverseslope = (0.632d0 + 0.368d0 * EXP(-(Ca_o*1e-3-0.1d0)/0.784d0 )) * ((-3.792d0 / (1.0d0 + EXP((Ca_o*1e-3-0.0469d0)/0.011d0)) ) + 6.395d0)+2.3
    PRINT *, "Vhalf = ", Vhalf,", S= ", S_inverseslope
    !!Plan to move to parameter.conf later
    kp_CM = 2.4d1 !1/(uM.s)
    !kp_CM = 3.4d1 !1/(uM.s)
    !km_CM = 38.0d0 ! (1/s)
    !km_CM =23.8d0
    km_CM = 238.0d0
    !CaCM_initial= 5.0d-2 ! (uM)
    Ca_myo = Ca_myo_initial
    Ca_nsr = Ca_nsr_initial
  #if _CaCM_STRATEGY_ == _SUN_STRATEGY
    eta_CaCM = 3.00d0
    CaCM_initial = (kp_CM*(Ca_myo_initial**eta_CaCM)*CM_tot)/(kp_CM*(Ca_myo_initial**eta_CaCM)+km_CM)
    WRITE (log_string, *) "We use SUN2000 strategy: _SUN_STRATEGY"
    CALL write2log(log_string)
  #elif _CaCM_STRATEGY_ == _STRATEGY2
    eta_LCC = 1.0d0
    eta_CaCM = 2.00d0
    CaCM_initial = (kp_CM*(Ca_myo_initial**eta_CaCM)*CM_tot)/(kp_CM*(Ca_myo_initial**eta_CaCM)+km_CM)
    PRINT *, "eta_LCC=", eta_LCC,"; not the value from the PARAMETER file"
    WRITE (log_string, *) "We use SUN2000 strategy: _SUN_STRATEGY2"
    CALL write2log(log_string)
  #elif _CaCM_STRATEGY_ == _STRATEGY3
    eta_LCC = 2.00d0  !!    Hill-coefficient CM-binding LCC
    eta_CaCM = 2.0d0
    CaCM_initial = (kp_CM*(Ca_myo_initial**eta_CaCM)*CM_tot)/(kp_CM*(Ca_myo_initial**eta_CaCM)+km_CM)
    WRITE (log_string, *) "We use SUN2000 strategy: _SUN_STRATEGY3"
    CALL write2log(log_string)
  #elif _CaCM_STRATEGY_ == _STRATEGY1
    eta_LCC = 3.00d0  !!    Hill-coefficient CM-binding LCC
    !eta_CaCM = 1.00d0
    CaCM_initial = (kp_CM*(Ca_myo_initial)**1 * CM_tot)/(kp_CM*(Ca_myo_initial**1)+km_CM)
    WRITE (log_string, *) "We don't use SUN2000 strategy, we use _STRATEGY1"
    CALL write2log(log_string)
  #endif
    !CaCM_initial = 0.05d0 !uM
    PRINT *, "CaCM_initial = ", CaCM_initial,"(uM)"
    WRITE (log_string, *) "CaCM_initial: ", CaCM_initial, "(uM); k+/k- = ", kp_CM, km_CM
    CALL write2log(log_string)
    WRITE (log_string, *) "eta_LCC: ", eta_LCC, "; eta_CaCM is: ", eta_CaCM
    CALL write2log(log_string)

!!$    PRINT *, "The 'old' and 'new' RESCALED single channel Pdhpr: ", P_dhpr, P_dhpr*(1.0+(-1.0)/(1+EXP((Ca_o-0.08)/0.00159)))
!!$    WRITE (log_string, *) "The 'old' and 'new' RESCALED single channel Pdhpr: ", P_dhpr, P_dhpr*(1.0+(-1.0)/(1+EXP((Ca_o-0.08)/0.00159)))
!!$    CALL write2log(log_string)
!!$    P_dhpr = P_dhpr*(1.0+(-1.0)/(1+EXP((Ca_o-0.08)/0.00159)))
    !! use [Ca]o in [mM]
    PRINT *, "The 'old' and 'new' RESCALED single channel Pdhpr: ", P_dhpr, P_dhpr*(1.0+(-1.0)/(1+EXP((Ca_o*1e-3-0.08)/0.00159)))
    WRITE (log_string, *) "The 'old' and 'new' RESCALED single channel Pdhpr: ", P_dhpr, P_dhpr*(1.0+(-1.0)/(1+EXP((Ca_o*1e-3-0.08)/0.00159)))
    CALL write2log(log_string)
    P_dhpr = P_dhpr*(1.0+(-1.0)/(1+EXP((Ca_o*1e-3-0.08)/0.00159)))
#endif            
        
#if _DEBUG_ == 1
    STOP
#endif
  END FUNCTION  read_param

  !!>****f* data_global/check_spatial_info
  !! SYNOPSIS  
  !!   Check if data for spatial cell model is legal
  !!   Return 0 (success); otherwise (error)
  !! INPUTS 
  !! OUTPUTS
  !! RETURN
  !!  SUCCESS = okay
  !!  otherwise = error
  !! SIDE EFFECTS 
  !! HISTORY 
  !! BUGS 
  !!_****
  FUNCTION check_spatial_info() RESULT(res)
    INTEGER :: res
    
    res = SUCCESS

    !! check input
    IF (ABS(dX_ - dY_) .GT. EPS .OR. ABS(dX_ - dZ_) .GT. EPS .OR. ABS(dY_ - dZ_) .GT. EPS) THEN
       WRITE(error_message, *) "Current limit: grid size must be of equal in all dimension"
       res = ERR_SPATIAL_GRID_SIZE_NOT_UNIFORM
    END IF
    IF (ABS(dX_ - 0.2d0) .GT. EPS .AND. ABS(dX_ - 0.1d0) .GT. EPS) THEN
       WRITE(error_message,*) "Current limit: grid size must be either 0.2um or 0.1 um"
       res = ERR_SPATIAL_GRID_SIZE_NOT_VALID
    END IF
    !!check requirement
    IF (MAXX .LE. MIN_SIZE_DIM .OR. MAXY .LE. MIN_SIZE_DIM .OR. MAXZ .LE. MIN_SIZE_DIM) THEN
       WRITE(error_message, *) "Each dimension should be larger than ", MIN_SIZE_DIM
       res = ERR_SPATIAL_MINIMUM_DIM_SIZE
    END IF
  END FUNCTION check_spatial_info

  !!>****f* data_global/prog_help
  !! SYNOPSIS  
  !!   Print out help information of how to use the program
  !! INPUTS 
  !! OUTPUTS 
  !! SIDE EFFECTS 
  !! HISTORY 
  !! BUGS 
  !!_****
  SUBROUTINE print_prog_help(prog)
    CHARACTER(*) :: prog
    WRITE(*,*) prog, " <arg1> <arg2> <arg3> <arg4>"
    WRITE(*,*) "<arg1> is the name of the configuration file"
    WRITE(*,*) "  use ... to skip the argument (default: )" // TRIM(default_param_filename) // ")"
    WRITE(*,*) "<arg2> is the gpu ID"
    WRITE(*,*) "  use ... to skip the argument (default: device with maximum GFLOPS)"
    WRITE(*,*) "<arg3> is the location where to save the output files"
    WRITE(*,*) "  use ... to skip the argument (default: . )"
    WRITE(*,*) "<arg4> tells this is a continuing simulation, and the value is the file"
    WRITE(*,*) "   containing the necessary data for the continuous simulation."
    WRITE(*,*) " NOTE: <arg4> has not been implemented"
    WRITE(*,*) " "
    WRITE(*,*) "The name of single-output file is automatically generated based on DATETIME()"
    WRITE(*,*) "The name of multiple-output file are based on \"data-\" + increasing number"
    STOP
  END SUBROUTINE print_prog_help

  !!>****f* data_global/prog_get_info
  !! SYNOPSIS  
  !!   Read command-line arguments
  !! INPUTS 
  !! OUTPUTS 
  !! RETURN
  !!    0 = success
  !!    otherwise = error
  !! SIDE EFFECTS 
  !! HISTORY 
  !! BUGS 
  !!_****
  FUNCTION  prog_get_info() RESULT(res)
    IMPLICIT NONE
    INTEGER :: res
    !local
    INTEGER :: num_args
    CHARACTER(FILENAME_LENGTH) :: dest, strgpuID
    LOGICAL :: is_exist
    
    res = SUCCESS

    where2save = "."

    num_args = COMMAND_ARGUMENT_COUNT()
    CALL GET_COMMAND_ARGUMENT(0, prog_name)
    full_command = TRIM(full_command) // ' ' // trim(prog_name)
        
    IF (num_args .GE. 3) THEN
       CALL GET_COMMAND_ARGUMENT(3, dest)
       where2save = TRIM(dest)
    END IF
    INQUIRE(FILE = TRIM(where2save), EXIST = is_exist)
    IF (.NOT. is_exist) THEN 
       sys_command = 'mkdir ' // TRIM(where2save)
       CALL system(sys_command)
       INQUIRE(FILE = TRIM(where2save) // "/" //TRIM(first_beat), EXIST = is_exist)
       IF (.NOT. is_exist) THEN
          sys_command = 'mkdir ' // TRIM(where2save) // "/" //TRIM(first_beat)
          CALL system(sys_command)
       ENDIF
    END IF
    IF (num_args .EQ. 0) THEN
       res = read_param()
    ELSE IF (num_args .EQ. 1) THEN
       CALL GET_COMMAND_ARGUMENT(1, conf_file)
       
       IF ("-h" .EQ. TRIM(conf_file)) THEN
          CALL print_prog_help(trim(prog_name))
       ELSE
          res = read_param(TRIM(conf_file))
       END IF
    ELSEIF (num_args .GE. 2) THEN
       CALL GET_COMMAND_ARGUMENT(1, conf_file)
       CALL GET_COMMAND_ARGUMENT(2, strgpuID)
       full_command = TRIM(full_command) // ' ' // trim(conf_file)
       full_command = TRIM(full_command) // ' ' // trim(strgpuID)

       IF ("..." .EQ. TRIM(conf_file)) THEN
          res = read_param()
       ELSE
          res = read_param(TRIM(conf_file))
       END IF

       IF ("..." .EQ. TRIM(strgpuID)) THEN
          gpuID = -1
       ELSE
          READ(strgpuID, '(I10)') gpuID
       END IF
    END IF

    IF (num_args .GE. 3) THEN
       full_command = TRIM(full_command) // ' ' // TRIM(dest)       
       IF (num_args .EQ. 4) THEN
          CALL GET_COMMAND_ARGUMENT(4, dest)
          restart_file = TRIM(dest)
          full_command = TRIM(full_command) // ' ' // TRIM(dest)
       END IF
    ENDIF

    WRITE(log_string, *) TRIM(full_command) 
    CALL write2log(log_string)
    
  END FUNCTION prog_get_info
  
  !!>****f* data_global/check_ecc_data
  !! SYNOPSIS  
  !!   Validate data from configuration file
  !! INPUTS 
  !! OUTPUTS 
  !! RETURN
  !!    0 = success
  !!    otherwise = error
  !! SIDE EFFECTS 
  !! HISTORY 
  !! BUGS 
  !!_****
  FUNCTION check_ecc_data() RESULT(res)
    INTEGER :: res

    res = SUCCESS
!!$    IF (dt_UB - 1.d-6 .GE. EPS) THEN
!!$       PRINT *, "dt_UB should be small enough for Euler method to work"
!!$       PRINT *, "expected value: .LE. 1.0d-6"
!!$       PRINT *, "current value:", dt_UB
!!$       res = 1
!!$    END IF
    IF (res .NE. SUCCESS) WRITE(error_message, *) "Error with data validation"
    RETURN 
  END FUNCTION check_ecc_data
  
  !!>****f* data_global/read_testdata
  !! SYNOPSIS  
  !!   Read testing data
  !! INPUTS
  !!   var_vect -- vector containing the values
  !!  filename -- name of the file (each line has the form: name=val)
  !! RETURN
  !!   SUCCESS if ok
  !!   an error code if not
  !! SIDE EFFECTS 
  !! HISTORY 
  !! BUGS 
  !!_****
  FUNCTION read_testdata(var_vect, filename) RESULT(res) 
    IMPLICIT NONE
    REAL(KIND=dp), DIMENSION(*) :: var_vect
    CHARACTER(FILENAME_LENGTH) :: filename
    INTEGER :: res
    !!local
    CHARACTER(40) :: var_name
    INTEGER :: ii
    CHARACTER :: dummy_char
    REAL(KIND=dp), DIMENSION(GROUP_LENGTH) :: temp_data
    INTEGER :: fileID, end_idx, error_code
    LOGICAL :: fexist
    REAL(KIND=dp) :: Vm, prcent_current_change, prcent_cap_change, prcent_orphan_sfu = 0d0
    REAL(KIND=dp) :: dummy
    
    res = SUCCESS

    INQUIRE(FILE=TRIM(filename), EXIST=fexist)
    IF (.NOT. fexist) THEN
       WRITE(error_message, *), "File " // TRIM(filename) // " not exist"
       res  = ERR_FILE_NOT_EXIST
       RETURN
    END IF

    IF (TRIM(where2save) .NE. '.') THEN
       sys_command = 'cp ' // TRIM(filename) // ' ' // TRIM(where2save)
       CALL system(sys_command)
    ENDIF
    
    fileID = get_file_ID()
    OPEN(unit=fileID, file=TRIM(filename), ACTION='READ')
    ii = 1
    error_code = 0
    DO WHILE (error_code == 0)
       READ(fileID, '(A1)', IOSTAT=error_code) dummy_char
       IF (dummy_char .NE. '#' .AND. dummy_char .NE. ' ') THEN
          BACKSPACE(fileID)
          READ(fileID,FormatIn, IOSTAT=error_code) var_vect(ii), var_name
          !WRITE(*,FormatOut) var_name, var_vect(ii)
          ii = ii + 1
          var_name = ""
       END IF
    END DO
    CLOSE(unit = fileID)
  END FUNCTION read_testdata
  
  !!>****f* data_global/cleanup
  !! SYNOPSIS  
  !!   Write out the last information
  !! INPUTS 
  !! OUTPUTS 
  !! RETURN
  !!   
  !! SIDE EFFECTS 
  !! HISTORY 
  !! BUGS 
  !!_****
  SUBROUTINE cleanup()
    IMPLICIT NONE
    
    !write out the last error message
    
    IF (TRIM(error_message) .EQ. "") THEN 
       WRITE (log_string, *) "Program completed"
       CALL write2log(log_string)    
       IF (TRIM(where2save) .NE. ".") THEN
          sys_command = "if [ `hostname` != leak ]; then scp -r " // TRIM(where2save) // " leak:/leak1/minhtuan; fi"
          CALL system(sys_command)
          PRINT *, "Data copied to leak"
       ENDIF
    ELSE
       CALL write2log(error_message)
       PRINT *, error_message       
    ENDIF
    STOP
  END SUBROUTINE cleanup

  !!!!!!!!!!!!!!!!!!!!!!!!!!!!!!!!!!!!!!!!!!!!!!!!!!!!!!!!!!!!!!!!!!!!!!!!!!!!!!!!!!!!
  !! write a new configuration content  to the parameter file in the destination folder
  SUBROUTINE write_and_copy_configurationfile()
    IMPLICIT NONE
    INTEGER :: fileID
    CHARACTER(MAX_STR_LEN) :: full_dest_param_file

    IF (TRIM(where2save) .EQ. ".") THEN
       RETURN !! do nothing
    END IF
    
    full_dest_param_file = TRIM(where2save) // '/' // TRIM(default_param_filename)
    fileID = get_file_ID()
    OPEN(unit=fileID, file=full_dest_param_file, ACTION='WRITE')
    !! skip the first line
    WRITE(fileID, *) "VALUE         DESCRIPTION"
    WRITE(fileID, *) "### PRNG ###"
    WRITE(fileID, "(1d13.6, 2x, A)") dble(fixed_seed), "rand flag (0=use clock,1=use seed)"
    WRITE(fileID, "(1d13.6, 2x, A)") dble(rand_seed), "rand-seed"
    WRITE(fileID, "(1d13.6, 2x, A)") dble(TRACK_LENGTH), "number of records dr chunk (HDF5)"
    
    WRITE(fileID, *) "### SFU ###"
    WRITE(fileID, "(1d13.6, 2x, A)") dble(NSFU), "Num_SFU"
    WRITE(fileID, "(1d13.6, 2x, A)") dble(N_R), "Num_RYR_dr_SFU"
    WRITE(fileID, "(1d13.6, 2x, A)") dble(N_L), "Num_LCC_dr_SFU"

    WRITE(fileID, *) "### Simulation Settings ###"
    WRITE(fileID, "(1d13.6, 2x, A)") dble(V_rest), "Vrest"
    WRITE(fileID, "(1d13.6, 2x, A)") dble(V_stim), "Vstim"
    WRITE(fileID, "(1d13.6, 2x, A)") dble(I_stim), "Istim"
    WRITE(fileID, "(1d13.6, 2x, A)") dble(t_start), "t_start simulation (sec)"
    WRITE(fileID, "(1d13.6, 2x, A)") dble(t_end), "t_end simulation (sec)"

    WRITE(fileID, *) "### I/O Settings ###"
    WRITE(fileID, "(1d13.6, 2x, A)") dble(write_firstbeat), "LOGIC: I/O for the first beat? [0=No/1=Yes]"
    WRITE(fileID, "(1d13.6, 2x, A)") dble(duration_write_lastbeats), "duration I/O count from the end (sec)"
    WRITE(fileID, "(1d13.6, 2x, A)") dble(duration_spark_analysis), "duration spark analysis (sec)"
    WRITE(fileID, "(1d13.6, 2x, A)") dble(write_restartfile), "LOGIC: write restart file? [0=No/1=Yes]"

    WRITE(fileID, *) "### I/O Settings ###"
    WRITE(fileID, "(1d13.6, 2x, A)") dble(dt_LB), "lower-bound dt (sec)"
    WRITE(fileID, "(1d13.6, 2x, A)") dble(dt_UB), "updr-bound dt (sec)"
    WRITE(fileID, "(1d13.6, 2x, A)") dble(t_V_stim_start), "when to trigger Vstim (sec)"
    WRITE(fileID, "(1d13.6, 2x, A)") dble(t_V_stim_duration), "duration Vstim (sec)"
    WRITE(fileID, "(1d13.6, 2x, A)") dble(t_I_stim_start), "when to trigger Istim (sec)"
    WRITE(fileID, "(1d13.6, 2x, A)") dble(t_I_stim_duration), "duration Istim (sec)"
    !WRITE(fileID, "(1d13.6, 2x, A)") DBLE(Hz), "frequency"
    WRITE(fileID, "(1d13.6, 2x, A)") DBLE(BCL), "Basic-cycle length (sec)"
    WRITE(fileID, "(1d13.6, 2x, A)") dble(write_interval), "how often I/O, i.e. every ??? (sec)"

    WRITE(fileID, *) "### Ion concentrations ###"
    WRITE(fileID, "(1d13.6, 2x, A)") dble(Na_i), "Na_i (uM)"
    WRITE(fileID, "(1d13.6, 2x, A)") dble(K_i), "K_i (uM)"
    WRITE(fileID, "(1d13.6, 2x, A)") dble(Ca_myo_initial), "Ca_myo (uM)"
    WRITE(fileID, "(1d13.6, 2x, A)") dble(Ca_nsr_initial), "Ca_nsr (uM)"

    WRITE(fileID, *) "### Constants ###"
    WRITE(fileID, "(1d13.6, 2x, A)") dble(zF), "Faraday constant  (C/mol)"
    WRITE(fileID, "(1d13.6, 2x, A)") dble(zR), "Univeral gast constant  (mJ/(mol.K)"
    WRITE(fileID, "(1d13.6, 2x, A)") dble(zT), "Temdrature  (Kelvin)"

    WRITE(fileID, *) "### Ion concentrations (fixed) ###"    
    WRITE(fileID, "(1d13.6, 2x, A)") dble(Na_o), "Na_o (uM)"
    WRITE(fileID, "(1d13.6, 2x, A)") dble(Ca_o), "Ca_o (uM)"
    WRITE(fileID, "(1d13.6, 2x, A)") dble(K_o), "K_o (uM)"

    WRITE(fileID, *) "### Volumes ###"    
    WRITE(fileID, "(1d13.6, 2x, A)") dble(V_myo_T), "Vol_myo_T (pL)"
    WRITE(fileID, "(1d13.6, 2x, A)") dble(V_nsr_T), "Vol_nsr_T (pL)"
    WRITE(fileID, "(1d13.6, 2x, A)") dble(V_jsr_T), "Vol_jsr_T (pL)"
    WRITE(fileID, "(1d13.6, 2x, A)") dble(V_ds_T), "Vol_ds_T (pL)"

    WRITE(fileID, *) "### Buffer parameters ###"    
    WRITE(fileID, "(1d13.6, 2x, A)") dble(beta_ds), "beta_ds "
    WRITE(fileID, "(1d13.6, 2x, A)") dble(beta_nsr), "beta_nsr "
    WRITE(fileID, "(1d13.6, 2x, A)") dble(B_myoT), "B_myoT - calmodulin (uM) "
    WRITE(fileID, "(1d13.6, 2x, A)") dble(B_jsrT), "B_jsrT - calsequestrin (uM) "
    WRITE(fileID, "(1d13.6, 2x, A)") dble(Km_myo), "EC50 - Km_myo (uM) "
    WRITE(fileID, "(1d13.6, 2x, A)") dble(Km_jsr), "EC50 - Km_jsr (uM) "
    WRITE(fileID, "(1d13.6, 2x, A)") dble(B_htrpnT), "B_htrpnT - highaffinity troponinC (uM) "
    WRITE(fileID, "(1d13.6, 2x, A)") dble(kon_htrpn), "k+(B_htrpn) (1/(uM.sec)) "
    WRITE(fileID, "(1d13.6, 2x, A)") dble(koff_htrpn), "k-(B_htrpn) (1/sec) "
    WRITE(fileID, "(1d13.6, 2x, A)") dble(CM_T), "Calmodulin (uM) "
    WRITE(fileID, "(1d13.6, 2x, A)") dble(kon_CM), "k+(CM) (1/(uM.sec)) "
    WRITE(fileID, "(1d13.6, 2x, A)") dble(koff_CM), "k-(CM) (1/sec) "
    WRITE(fileID, "(1d13.6, 2x, A)") dble(B_SL_T), "SL buffer (uM) "
    WRITE(fileID, "(1d13.6, 2x, A)") dble(kon_SL), "k+(SL) (1/(uM.sec)) "
    WRITE(fileID, "(1d13.6, 2x, A)") dble(koff_SL), "k-(SL) (1/sec) "
    WRITE(fileID, "(1d13.6, 2x, A)") dble(B_SR_T), "SR buffer (uM) "
    WRITE(fileID, "(1d13.6, 2x, A)") dble(kon_SR), "k+(SR) (1/(uM.sec)) "
    WRITE(fileID, "(1d13.6, 2x, A)") dble(koff_SR), "k-(SR) (1/sec) "

    WRITE(fileID, *) "### Transfer rate ###"    
    WRITE(fileID, "(1d13.6, 2x, A)") dble(v_refill_T), "v_refill_T "
    WRITE(fileID, "(1d13.6, 2x, A)") dble(v_efflux_T), "v_efflux_T "
    WRITE(fileID, "(1d13.6, 2x, A)") dble(v_leak), "v_leak "
    WRITE(fileID, "(1d13.6, 2x, A)") dble(v_ryr_T), "v_ryr_T "
    WRITE(fileID, "(1d13.6, 2x, A)") dble(prcent_ryr_nj), "percent nj-RYR "
    WRITE(fileID, "(1d13.6, 2x, A)") dble(prcent_dhpr_nj), "percent nj-LCC "

    WRITE(fileID, *) "### SERCA ###"    
    WRITE(fileID, "(1d13.6, 2x, A)") dble(Ap), "SERCA (uM) "
    WRITE(fileID, "(1d13.6, 2x, A)") dble(Kp_myo), "Kp_myo (uM) "
    WRITE(fileID, "(1d13.6, 2x, A)") dble(Kp_nsr), "Kp_nsr (uM) "

    WRITE(fileID, *) "### SL Membrane ionic conductances ###"    
    WRITE(fileID, "(1d13.6, 2x, A)") dble(g_bCa), "g_bCa (mS/uF) "
    WRITE(fileID, "(1d13.6, 2x, A)") dble(g_Na), "g_Na (mS/uF) "
    WRITE(fileID, "(1d13.6, 2x, A)") dble(g_K1), "g_K1 (mS/uF) "
    WRITE(fileID, "(1d13.6, 2x, A)") dble(g_Kss), "g_Kss (mS/uF) "
    WRITE(fileID, "(1d13.6, 2x, A)") dble(g_Ktof), "g_Ktof (mS/uF) "
    WRITE(fileID, "(1d13.6, 2x, A)") dble(g_Ktos), "g_Ktos (mS/uF) "
    WRITE(fileID, "(1d13.6, 2x, A)") dble(g_bNa), "g_bNa (mS/uF) "
    WRITE(fileID, "(1d13.6, 2x, A)") dble(g_bK), "g_bK (mS/uF) "
    WRITE(fileID, "(1d13.6, 2x, A)") dble(Am), "cell surface (cm^2) "
    WRITE(fileID, "(1d13.6, 2x, A)") dble(Csc), "specific membrane capacitance (uF/cm^2) "

    WRITE(fileID, *) "### Pump/Exchanges ###"    
    WRITE(fileID, "(1d13.6, 2x, A)") dble(I_pmca_bar), "I_pmca_bar (uA/uF) "
    WRITE(fileID, "(1d13.6, 2x, A)") dble(I_ncx_bar), "I_ncx_bar (uA/uF) "
    WRITE(fileID, "(1d13.6, 2x, A)") dble(I_NaK_bar), "I_NaK_bar (uA/uF "

    !!! plan to move to RYR Markov file
    WRITE(fileID, *) "### RYR ###"    
    WRITE(fileID, "(1d13.6, 2x, A)") dble(eta_RYR), "Hill coefficient [Ca]ds: eta_RYR "
    WRITE(fileID, "(1d13.6, 2x, A)") dble(eta_LCC), "Hill coefficient [Ca]ds: eta_LCC "
    WRITE(fileID, "(1d13.6, 2x, A)") dble(Ej), "Ej (average connection) "
    WRITE(fileID, "(1d13.6, 2x, A)") dble(Ecc), "Ecc  (kB.T) "
    WRITE(fileID, "(1d13.6, 2x, A)") dble(Eoo), "Eoo (kB.T) "
    WRITE(fileID, "(1d13.6, 2x, A)") dble(eta_CO), "energy partition coefficient "
    WRITE(fileID, "(1d13.6, 2x, A)") dble(k_jsr0), "lumenal function coefficients "
    WRITE(fileID, "(1d13.6, 2x, A)") dble(k_jsr1), "lumenal function coefficients "

    WRITE(fileID, *) "### LCC ###"     !! plan to move to Markov
    WRITE(fileID, "(1d13.6, 2x, A)") dble(Vtheta_dhpr), "Vtheta_dhpr"
    WRITE(fileID, "(1d13.6, 2x, A)") dble(sigma_v_dhpr), "sigma_dhpr "


    !!not being  used
    WRITE(fileID, "(1d13.6, 2x, A)") dble(V_theta2), "V_theta2"
    WRITE(fileID, "(1d13.6, 2x, A)") dble(V_sigma2), "V_sigma2"

    WRITE(fileID, *) "### SPATIAL DATA ###"     
    WRITE(fileID, "(1d13.6, 2x, A)") dble(cell_x_len), "cell_x_len (um)"
    WRITE(fileID, "(1d13.6, 2x, A)") dble(cell_y_len), "cell_y_len (um)"
    WRITE(fileID, "(1d13.6, 2x, A)") dble(cell_z_len), "cell_z_len (um)"
    WRITE(fileID, "(1d13.6, 2x, A)") dble(prcent_Vmyo), "percent Vmyo"
    WRITE(fileID, "(1d13.6, 2x, A)") dble(prcent_Vnsr), "percent Vnsr"
    WRITE(fileID, "(1d13.6, 2x, A)") dble(prcent_Vjsr), "perrcent Vjsr"
    WRITE(fileID, "(1d13.6, 2x, A)") dble(couplon_size), "length dyad (um)"
    WRITE(fileID, "(1d13.6, 2x, A)") dble(dyad_height), "height dyad (um)"

    WRITE(fileID, "(1d13.6, 2x, A)") dble(dX_), "dx (um)"
    WRITE(fileID, "(1d13.6, 2x, A)") dble(dY_), "dy (um)"
    WRITE(fileID, "(1d13.6, 2x, A)") dble(dZ_), "dz (um)"

    WRITE(fileID, *) "### Diffusion  ###"     
    WRITE(fileID, "(1d13.6, 2x, A)") dble(Dmyo_x), "Dmyo_x (um)"
    WRITE(fileID, "(1d13.6, 2x, A)") dble(Dmyo_y), "Dmyo_y (um)"
    WRITE(fileID, "(1d13.6, 2x, A)") dble(Dmyo_z), "Dmyo_z (um)"

    WRITE(fileID, "(1d13.6, 2x, A)") dble(Dnsr_x), "Dnsr_x (um)"
    WRITE(fileID, "(1d13.6, 2x, A)") dble(Dnsr_y), "Dnsr_y (um)"
    WRITE(fileID, "(1d13.6, 2x, A)") dble(Dnsr_z), "Dnsr_z (um)"

    WRITE(fileID, "(1d13.6, 2x, A)") dble(Ddye_x), "Ddye_x (um)"
    WRITE(fileID, "(1d13.6, 2x, A)") dble(Ddye_y), "Ddye_y (um)"
    WRITE(fileID, "(1d13.6, 2x, A)") dble(Ddye_z), "Ddye_z (um)"

    WRITE(fileID, "(1d13.6, 2x, A)") dble(F_T), "[Dye] total (uM)"
    WRITE(fileID, "(1d13.6, 2x, A)") dble(kon_F), "k+(Dye) (1/(uM.sec)"
    WRITE(fileID, "(1d13.6, 2x, A)") dble(koff_F), "k-(Dye) (1/sec)"

    WRITE(fileID, *) "### CRU placement  ###"     
    WRITE(fileID, "(1d13.6, 2x, A)") dble(lspacing), "longitudinal space (um)"
    WRITE(fileID, "(1d13.6, 2x, A)") dble(tspacing), "transversal space (um)"

    WRITE(fileID, *) "### Single current  ###"     
    WRITE(fileID, "(1d13.6, 2x, A)") dble(i_1ryr), "i1ryr (pA)"
    WRITE(fileID, "(1d13.6, 2x, A)") DBLE(CaF_factor), "CaF_factor (scaling factor: D_CaF=D_F*CaF_factor)"
    WRITE(fileID, "(1d13.6, 2x, A)") DBLE(i_1dhpr), "i1dhpr (pA)"
    WRITE(fileID, "(1d13.6, 2x, A)") DBLE(time_start_caffeinedump), "time_start Caffeine-dump (sec)"
    WRITE(fileID, "(1d13.6, 2x, A)") DBLE(duration_caffeinedump), "duration Caffeine-dump (sec)"
    WRITE(fileID, "(1d13.6, 2x, A)") DBLE(time_start_trigger_RYR), "time_start trigger LCC/RYR (sec)"
    WRITE(fileID, "(1d13.6, 2x, A)") DBLE(interval_trigger_RYR), "interval trigger LCC/RYR (sec)"

    CLOSE(fileID)
  END SUBROUTINE write_and_copy_configurationfile

END MODULE data_global
